# Supplementary material for: On the mechanisms of lysis triggered by perturbations of bacterial cell wall biosynthesis
Source: Nat Commun. 2023 Jul 11;14:4123. doi: 10.1038/s41467-023-39723-8 (PMC10336097; doi:10.1038/s41467-023-39723-8)
Supplement: Supplementary file 4 — Source Data [file 41467_2023_39723_MOESM4_ESM.xlsx]

## Sheet: Figure 3a
	Figure 3a
	Growth curve (OD600) of YK1540 (Pspac-murG-murB)
	Experiment 1						Experiment 2						Experiment 3
	Time (hr)	+IPTG	No IPTG	No IPTG	No IPTG		Time (hr)	+IPTG	No IPTG	No IPTG	No IPTG		Time (hr)	+IPTG	No IPTG	No IPTG	No IPTG
		No add	No add	+Mg	+MC			No add	No add	+Mg	+MC			No add	No add	+Mg	+MC
	0	0.02	0.02	0.02	0.02		0	0.015	0.015	0.015	0.015		0	0.015	0.015	0.015	0.015
	0.5	0.051	0.05	0.052	0.044		0.5	0.024	0.024	0.026	0.024		0.5	0.024	0.024	0.026	0.024
	1	0.068	0.052	0.072	0.043		1	0.047	0.044	0.056	0.045		1	0.047	0.044	0.056	0.045
	1.5	0.12	0.045	0.094	0.059		1.5	0.125	0.07	0.118	0.076		1.5	0.125	0.07	0.118	0.076
	2	0.18	0.045	0.142	0.063		2	0.256	0.06	0.14	0.09		2	0.256	0.06	0.14	0.09
	2.5	0.25	0.036	0.194	0.073		2.5	0.345	0.037	0.14	0.11		2.5	0.345	0.037	0.14	0.11
	3	0.4	0.027	0.2	0.08		3	0.46	0.025	0.13	0.12		3	0.46	0.025	0.13	0.12

## Sheet: Figure 3b
	Figure 3b
	Classification of cell morphology after represssion of murG-murB expression
	Experiment 1						Experiment 2						Experiment 3
		Number of cells						Number of cells						Number of cells
		rod	sphere/bulging	phase pale	total			rod	sphere/bulging	phase pale	total			rod	sphere/bulging	phase pale	total
	+IPTG	215	0	2	217		+IPTG	249	0	1	250		+IPTG	249	0	1	250
	No IPTG, 2h	43	11	111	165		No IPTG, 2h	80	10	187	277		No IPTG, 2h	100	8	160	268
	No IPTG/+MC, 2hr	126	44	33	203		No IPTG/+MC, 2hr	142	46	24	212		No IPTG/+MC, 2hr	151	48	18	217
	No IPTG/+MC, 3hr	34	119	35	188		No IPTG/+MC, 3hr	31	155	31	217		No IPTG/+MC, 3hr	47	181	40	268
	No IPTG/+Mg, 2hr	118	14	43	175		No IPTG/+Mg, 2hr	148	17	54	219		No IPTG/+Mg, 2hr	222	14	53	289
	No IPTG/+Mg, 3hr	73	26	68	167		No IPTG/+Mg, 3hr	213	41	159	413		No IPTG/+Mg, 3hr	142	43	134	319
		Number of cells/Total cells (%)
		rod_ex1	rod_ex2	rod_ex3	Mean	SD	sphere/bulging_ex1	sphere/bulging_ex2	sphere/bulging_ex3	Mean	SD	phase pale_ex1	phase pale_ex2	phase pale_ex3	Mean	SD
	+IPTG	99.0783	99.6	99.6	99.4261	0.30118	0	0	0	0	0	0.921659	0.4	0.4	0.573886	0.30118
	No IPTG, 2h	26.0606	28.8809	37.3134	30.7516	5.85503	6.66667	3.61011	2.98507	4.42062	1.97008	67.2727	67.509	59.7015	64.8277	4.44104
	No IPTG/+MC, 2hr	62.069	66.9811	69.5853	66.2118	3.81675	21.6749	21.6981	22.1198	21.8309	0.250447	16.2562	11.3208	8.29493	11.9573	4.0186
	No IPTG/+MC, 3hr	18.0851	14.2857	17.5373	16.636	2.05379	63.2979	71.4286	67.5373	67.4213	4.06659	18.617	14.2857	14.9254	15.9427	2.33801
	No IPTG/+Mg, 2hr	67.4286	67.5799	76.8166	70.6084	5.37703	8	7.76256	4.84429	6.86895	1.75742	24.5714	24.6575	18.3391	22.5227	3.62335
	No IPTG/+Mg, 3hr	43.7126	51.5738	44.5141	46.6002	4.32593	15.5689	9.92736	13.4796	12.9919	2.85219	40.7186	38.4988	42.0063	40.4079	1.77426
		Number of cells (%)
			Mean	SD
	Rod	+IPTG	99.4	0.3
	Sphere/bulging	+IPTG	0	0
	Phase pale	+IPTG	0.6	0.3
	Rod	No IPTG, 2h	30.8	5.9
	Sphere/bulging	No IPTG, 2h	4.4	2
	Phase pale	No IPTG, 2h	64.8	4.4
	Rod	No IPTG/+MC, 2hr	66.2	3.8
	Sphere/bulging	No IPTG/+MC, 2hr	21.8	0.3
	Phase pale	No IPTG/+MC, 2hr	12	4
	Rod	No IPTG/+MC, 3hr	16.6	2.1
	Sphere/bulging	No IPTG/+MC, 3hr	67.4	4.1
	Phase pale	No IPTG/+MC, 3hr	15.9	2.4
	Rod	No IPTG/+Mg, 2hr	70.6	5.4
	Sphere/bulging	No IPTG/+Mg, 2hr	6.9	1.8
	Phase pale	No IPTG/+Mg, 2hr	22.5	3.6
	Rod	No IPTG/+Mg, 3hr	46.6	4.3
	Sphere/bulging	No IPTG/+Mg, 3hr	13	2.9
	Phase pale	No IPTG/+Mg, 3hr	40.4	1.8

## Sheet: Figure 6b
	Figure 6b
	Signal itensity of green fluorescence after CellROX treatment
	Mg effect		MC effect		No addition		MurG overexpression		GlmU partial represssion		GapA partial represssion		Gluconeogenesis		Inactivation of Ndh		Minimal medium
	NB + 10 mM Mg2+		NB + 10ug/ml MC		NB		NB + 0.5% Xylose		NB + 0.1 mM IPTG		NB + 0.02 mM IPTG		NB + 0.2% malate		NB		SMM
	wt	Δmbl	wt	Δmbl	wt	Δmbl	wt	Δmbl Pxyl-murG	wt	Δmbl Pspac-glmU	wt	Δmbl Pspac-gapA	wt	Δmbl	wt	Δmbl Δndh	wt	Δmbl
	14600	23264	9876	16540	9893	42045	13550	24723	16466	22883	30255	33706	12272	12816	15372	12995	13596	17576
	14273	32065	10758	13196	9643	37645	13667	30111	18119	16075	33584	33003	13848	12210	15417	10821	13662	18252
	11395	22264	13537	12101	8874	25837	15612	27752	17511	26839	39962	33751	11969	13168	14688	11311	11515	14043
	11136	23147	15978	15144	11019	27676	13202	17788	19697	23206	32550	34866	12294	12717	14765	15544	13363	17261
	15437	20749	15335	10902	11516	33072	10957	23978	16340	19667	38678	37899	12143	18653	13176	14094	12239	16297
	14462	24722	8484	14178	9095	36350	7678	16431	12048	18148	38914	28307	11424	20622	14344	13166	10972	21068
	12753	23410	8780	13843	10146	33530	15543	20853	13913	16078	33252	27175	12012	22868	11821	14666	10330	17289
	15377	21188	10449	14598	9015	36641	15477	14073	15017	15904	31494	28383	13371	19613	13432	10143	12630	15234
	18500	22060	9541	11451	12272	32887	15673	18611	16155	27086	31711	24260	14022	23705	14598	9709	11523	15339
	14553	18513	9914	13344	12208	27814	14851	6537	14115	19908	30324	36746	12273	22853	10433	9559	14013	16864
	14410	24192	13487	21304	12627	28944	15438	9475	14441	19750	29703	29963	12643	22452	12500	11421	15583	17955
	9049	18053	13676	19213	9968	32040	12641	5809	17602	17099	27870	27729	11007	11444	11429	10143	13905	17824
	9691	23967	9084	22704	11421	36856	12525	24519	16460	16237	21891	32254	10999	12828	16735	10230	20364	16191
	9905	32446	16749	25796	12427	35862	16269	24500	10081	14203	22683	30250	12898	12877	22145	9284	15958	16589
	9327	23370	15302	22022	9499	27359	11939	1638	16898	18400	26744	39527	12201	11361	14698	9719	12936	15754
	13408	25033	13660	24149	9909	42186	13877	22900	20300	25639	26689	39885	13619	13204	15867	9156	15007	17026
	13836	30136	11783	26355	12045	32761	18103	20308	17992	13038	25939	34383	13675	13065	12239	8861	18072	17520
	13973	21870	12852	18850	10358	47494	17698	13281	13884	18696	23730	34315	13814	13185	15373	9285	17102	17618
	13329	27872	12310	19378	9091	26362	15188	13075	15592	26347	27138	34528	14636	12778	15341	12484	18757	19167
	13165	22775	13971	18792	11390	28353	13325	16233	17301	23000	35831	48014	13398	14726	13008	11674	15561	20654
	13796	20805	12934	13873	9461	29120	13872	16984	17608	26383	32842	42119	122834	13563	11980	11791	17392	17639
	13358	20211	14314	13314	8297	32610	17883	17289	22834	25097	36415	34990	11037	12550	16768	13443	15060	19832
	12428	20459	12064	17908	13144	35140	16186	12233	17965	20706	37938	39471	10403	13583	16714	19052	11548	20252
	13439	19756	9600	19156	12188	27164	18066	14579	13540	29849	27676	39947	11483	13969	19704	16381	11460	16218
	13029	22489	10144	20392	9509	35938	13831	15225	15102	18806	29542	38670	12442	16966	17373	12316	11181	27583
	10762	24756	9600	24034	12997	30711	16761	14303	13228	18124	26593	34912	10433	18972	14435	9683	10330	24882
	11370	18646	8088	29585	9322	34748	12953	27634	15315	20366	29514	39080	14412	15964	14369	10169	12377	19287
	12389	23824	10483	24847	10762	34290	11729	14250	9340	20444	26543	35759	12739	18411	15231	9636	10296	23750
	13082	19110	9380	22461	11048	35848	15403	19955	15226	18563	24415	30911	13689	16744	15487	10506	13455	19334
	12028	17409	10926	20691	10370	35815	12723	18212	11714	25112	29956	27554	16751	15405	13331	11565	14238	20068
	12964	15645	9870	21632	8844	31208	15610	26100	21514	29732	30386	30821	13325	18610	15460	11411	14706	20351
	13736	15374	19428	19240	8000	29699	15038	34350	17954	29198	29662	27501	13515	16106	15856	11207	15048	20645
	11742	21953	10949	16249	12195	33620	13427	17735	19164	22814	26918	30519	11430	14610	14500	12899	18635	20060
	10433	22754	11598	17115	12632	30469	13237	14102	18472	24503	31892	26892	12713	21894	13217	13181	14167	21379
	11631	20025	13424	18852	11289	15290	13938	12385	18007	28680	33994	38291	11058	20768	10407	12113	15561	16429
	11389	19707	9176	23112	9256	12292	13070	18960	21518	26117	32433	33701	13038	18465	13158	14433	14573	16753
	13751	19266	12223	21608	10853	21595	12430	15000	20008	17948	31464	41420	13097	12376	11232	17580	16944	17754
	13635	19073	13082	26710	13162	32455	10103	15165	14403	17266	28859	42787	11706	12639	12402	15057	11373	15425
	10739	17888	11442	19678	10564	30356	16237	15565	23562	15822	29267	33907	11178	17975	12122	17505	11399	16159
	12018	17189	10635	19768	10743	22392	14030	16000	15811	16427	32842	38077	11452	17708	11259	15182	11399	21912
	14200	17375	11462	20303	9925	21822	14100	14570	16661	12861	28177	30603	11376	17829	12462	12413	10366	18755
	13818	26555	11744	19697	9587	20978	15307	25000	17308	22354	27894	33586	13792	14379	16862	13141	11006	21681
	14270	21253	12445	27183	9547	26157	11288	17997	20330	27345	33025	36113	12815	11268	12458	12163	11268	19620
	13357	20778	10846	21563	12174	19597	13772	12805	19170	27993	24516	31246	12129	14558	13907	12711	12443	18187
	12577	17167	10708	23075	9932	29353	13552	15722	18146	26548	24317	32244	13497	13567	14448	12914	16132	18486
	14519	20944	12845	14406	10159	26714	14991	16732	14945	24697	37585	41924	12548	18199	14408	10452	17186	19226
	14430	22977	12238	17281	11535	27281	14375	19543	16781	22679	29427	29463	16366	22400	11792	9000	16952	21144
	15113	22231	15105	17721	11483	19837	15863	19057	25954	29341	32810	31648	15325	13623	13090	11509	12098	18757
	13259	20378	14588	17423	11044	19043	13456	19396	18102	23885	25786	24532	11799	13918	11145	12432	11365	14180
	12163	14560	16660	13608	16219	22611	13827	15193	20557	30007	40097	22059	10885	19283	14530	11233	12345	15491
	14357	15458	9847	14720	13881	24266	16754	22433	20044	21943	34812	27207	11662	17348	12406	12685	12689	13389
	12947	19086	10442	13677	10713	24812	9996	22510	21352	25449	32036	29955	16450	13810	12263	12404	17506	13581
	9254	18943	16189	20911	9908	26146	16045	22882	17686	22424	34688	27778	18610	14382	11304	11640	15585	13222
	11605	17427	11246	21071	10286	24975	9786	17581	24766	21430	35377	28135	16619	13448	10368	14365	13051	12193
	11870	17165	14790	24481	14733	23799	15543	18894	23965	25740	44399	27231	12552	15051	14704	12597	12114	13289
	9471	16099	11689	16651	13114	26830	14911	17930	15700	26380	31787	25460	13278	16293	10574	14530	11119	13005
	12980	16703	10371	22013	14061	24570	17529	19731	15167	21204	30433	29156	12450	17703	12570	11555	18351	13568
	14612	20634	9245	14112	10042	23948	11802	18056	23604	28821	37604	38393	12127	16266	12230	11993	17218	18767
	16757	22309	9394	9381	9917	21199	14190	26128	24282	21224	35440	44503	12790	13462	11447	12578	19284	18552
	16985	18108	12134	12376	12150	16968	10954	25000	17505	33119	31221	34169	12775	16019	15152	11596	16875	21089
	12272	16941	14265	14581	11130	37252	18423	23700	15535	24818	25758	35194	10844	13474	13901	11759	10398	18861
	13255	21600	10593	15649	11026	32527	15172	23360	14512	35182	25594	38282	11310	13314	11190	12844	10598	18674
	11888	16077	12157	15076	11285	39049	12900	19928	18369	26166	25656	26718	12515	11595	12213	13508	10583	19848
	14886	17814	12184	20934	14000	35637	12917	20502	17677	23347	27843	28066	11790	17890	13952	13793	11465	15799
	15317	18211	9664	20763	10615	29436	17295	26140	20247	26554	25830	29325	13123	21426	10308	14908	9686	19561
	14839	19629	15626	21800	10570	25787	13872	19373	11258	25351	31968	33117	13850	17806	9191	11432	13826	21188
	14602	17445	13745	20894	11518	28429	12270	25751	17540	26341	28725	37631	12150	14853	11924	13952	11981	19272
	15512	22028	16102	20154	9706	27922	19592	18376	15928	37761	31629	33332	11732	15055	14472	14595	14355	23116
	14008	19671	11683	16692	9994	29720	22426	22447	14598	28384	25077	28754	14002	16094	15842	16084	14594	19770
	11055	22124	11081	15676	9805	31868	16176	25303	13404	40442	32855	27578	11702	20038	13813	10257	16876	15102
	11774	22648	15348	14213	10990	29866	17813	19995	20472	38999	23385	29323	11040	17274	13614	9754	13767	15432
	11393	15665	13765	20651	17041	28240	15443	24881	14839	27341	27754	35569	13067	13527	12753	9200	13829	16902
	11997	15231	15226	17999	13460	27977	18218	31048	20274	20372	24671	29839	13017	17926	12591	9288	12839	13313
	10562	16128	12308	21919	11326	25816	21103	23759	20564	25838	27400	38149	13064	16049	12162	9562	10532	11722
	11866	18173	14307	22897	12778	28018	14615	30477	19406	28778	23357	28069	11834	12417	10137	9684	10667	13800
	9488	17246	9649	19744	13955	25623	16303	17951	22215	23989	25506	32853	11414	20627	10570	10026	11192	13804
	11032	14886	13950	14343	14320	37816	14864	16724	22384	21603	26750	32928	11755	24613	11821	10482	11456	15066
	12850	18492	10000	14267	12591	39631	11739	21230	14756	21578	33634	33344	11279	17004	13368	13983	11823	13253
	12022	22193	12955	25046	13958	23496	14060	17422	17854	23111	32386	30135	14473	16740	13899	16552	10748	12490
	12374	14735	13205	19138	13038	42485	20492	13620	19542	23822	31288	34019	12640	17774	10046	17211	12952	16309
	13040	22544	14828	15833	11884	42240	15915	13982	17062	23962	31700	35133	13859	19576	11287	20399	10396	15403
	11655	14589	11654	13484	11879	24901	13323	15781	26303	15967	28791	25606	14032	17844	11472	20711	11818	14005
	10530	17738	10186	12630	19732	30629	14770	24222	16100	23450	25507	27038	11349	23413	11074	20744	13654	11334
	14541	15848	12533	12011	11474	30195	11901	17183	20483	21046	25020	24701	11548	17736	13378	15995	13488	11878
	12138	20880	12614	13655	17380	29832	16841	11839	26507	28996	23557	25388	11034	11069	14069	15063	14301	11589
	13166	13857	12790	14458	14103	25350	13170	17885	16857	27508	21197	31768	15523	12490	15174	15488	12524	14020
	14484	15020	10465	22542	10376	31744	16824	22270	16996	28525	32551	26188	14691	13198	10788	18018	13156	12923
	14780	16132	12825	10278	13877	21870	15023	28944	17572	25295	32173	26035	13228	13905	12871	20572	14167	11603
	17251	14821	8844	12148	16028	23023	12923	22329	19850	27555	25884	26872	11986	18452	16111	17187	11674	10126
	16642	15564	9555	13562	15361	23111	16806	25501	23879	16611	28140	36132	13148	17320	12784	18371	10211	13595
	17633	25832	11698	13023	9111	27295	20038	22640	21479	19062	26186	30108	16706	22725	13262	12335	11014	12197
	17029	23494	10019	11631	11837	24587	17732	18601	16627	17802	23572	32008	10853	22569	10562	14239	12039	13037
	19392	20214	14404	12687	9860	30901	19045	20129	18435	21855	24963	25853	13196	23443	14269	15325	11367	17392
	15972	18075	9581	22496	12249	28834	18025	19805	17651	32511	30194	29567	13324	19613	15325	15356	12614	12889
	18632	17630	9303	23162	11831	34187	13540	14246	15915	23579	28222	31469	11636	22573	14411	17900	12738	14765
	17571	20646	11998	20761	15184	29463	19637	14398	18331	19832	29281	26612	12426	23430	11900	17401	11140	16335
	19876	19159	9671	18687	10268	27610	21679	8386	15382	27085	23042	28564	11651	22795	11501	13993	14005	13890
	14317	18393	10833	14933	15307	26031	20660	17949	17234	24726	24188	26426	12315	17432	13905	13614	11376	16403
	16149	28331	10807	17928	12188	25137	18041	11924	14377	25422	32230	24292	13367	16480	14369	11981	11934	16410

## Sheet: Supplementary Figure 4
	Supplementary Figure 4
	Standard curve for UDP-GlcNAc levels by LC-MS						Intracellular UDP-GlcNAc levels
	STD (uM)	Peak area					Samples	Conditions	strains	Peak area	OD600	volume (ml)	OD unit	Area/OD unit	UDP-GlcNAc (uM)/OD units	mean	SD
	16	9597					1	No add	wt	1621	0.561	7	3.927	412.783	0.686199	0.612975	0.0769635
	4	2530					2	No add	wt	1475	0.565	7	3.955	372.946	0.619974
	1	569					3	No add	wt	1346	0.6	7	4.2	320.476	0.532751
	0.25	86					4	+Mg	wt	414	0.525	7	3.675	112.653	0.187271	0.211144	0.0209937
	0.0625	12					5	+Mg	wt	506	0.53	7	3.71	136.388	0.226728
							6	+Mg	wt	462	0.5	7	3.5	132	0.219433
							7	+MC	wt	1495	0.568	7	3.976	376.006	0.625062	0.536132	0.0824986
							8	+MC	wt	1113	0.572	7	4.004	277.972	0.462093
							9	+MC	wt	1284	0.585	7	4.095	313.553	0.521242
							10	+Mg	Δmbl	268	0.489	7	3.423	78.2939	0.130154	0.132914	0.0097551
							11	+Mg	Δmbl	296	0.489	7	3.423	86.4739	0.143752
							12	+Mg	Δmbl	256	0.487	7	3.409	75.0953	0.124836
							13	+MC	Δmbl	764	0.513	7	3.591	212.754	0.353677	0.335733	0.057794
							14	+MC	Δmbl	934	0.58	7	4.06	230.049	0.382427
							15	+MC	Δmbl	621	0.544	7	3.808	163.078	0.271096
											no add	Mg	MC		Mg	MC
										mean	0.613	0.211	0.536		0.133	0.336
										SD	0.077	0.02	0.082		0.01	0.058

## Sheet: Supplementary Figure 7
	Supplementary Figure 7
	Spectrophotometric SOD activity assay of cell lysates
	Samples	Strains	Conditions	U/mg total protein	mean	SD		wt no	17.73	5.24
	1	wt	+Mg	19.6665	16.5786	5.50299		wt Mg	16.58	5.5
	2	wt	+Mg	8.84815				wt MC	20.28	5.01
	3	wt	+Mg	21.2212				mbl Mg	20.79	4.82
	4	wt	+MC	24.9872	20.2832	5.0072		mbl MC	36.83	1.65
	5	wt	+MC	22.5151
	6	wt	+MC	13.3473
	7	wt	No add	24.554	17.7334	5.23831
	8	wt	No add	16.8271
	9	wt	No add	11.8192
	10	Δmbl	+Mg	27.3446	20.7892	4.81788
	11	Δmbl	+Mg	19.1203
	12	Δmbl	+Mg	15.9028
	13	Δmbl	+MC	34.5092	36.8292	1.65158
	14	Δmbl	+MC	37.7545
	15	Δmbl	+MC	38.2238
